# Supplementary material for: Probing the Ecology and Climate of the Eocene Southern Ocean With Sand Tiger Sharks Striatolamia macrota
Source: Paleoceanogr Paleoclimatol. 2020 Dec 8;35(12):e2020PA003997. doi: 10.1029/2020PA003997 (PMC8246854; doi:10.1029/2020PA003997)
Supplement: Supplementary file 2 — Data Set S1 [file PALO-35-0-s001.csv]

telm2 (ATCH, mm)	telm3 (ATCH,mm)	telm4 (ATCH,mm)	telm5 (ATCH,mm)	Delaware (TL, cm)	DE_avgAa1 (est ATCH, mm)
10.5	12.13	10	11	111	11.99
10.56	12.41	10	11	123	13.04
10.85	14.13	10	11.44	131	13.74
12.09	15.17	10.44	11.54	132	13.83
12.49	17	10.5	11.59	139	14.44
13.25	17.36	10.5	11.87	143	14.8
13.63	19	10.56	11.94	143	14.8
13.81	21.39	11	12.08	143	14.8
13.89	24.18	11	12.38	145	14.97
14	27.76	11	12.49	149	15.32
14	30.77	11	12.5	150	15.41
14.19	35.5	11.5	12.5	152	15.58
14.44	36.38	11.5	12.55	152	15.58
14.73		11.5	12.64	153	15.67
14.77		11.5	12.66	155	15.85
14.92		12	12.78	155	15.85
15		12	12.93	156	15.94
15		12	13	156	15.94
15		12	13.05	158	16.11
15		12	13.31	159	16.2
15.25		12	13.31	159	16.2
15.51		12.29	13.47	161	16.37
15.87		12.5	13.5	163	16.55
16.5		12.5	14	164	16.64
16.59		12.5	14	166	16.81
17		13	14.08	166	16.81
17		13	14.4	166	16.81
17.41		13	14.5	166	16.81
17.74		13.1	14.51	167	16.9
17.9		13.28	14.67	168	16.99
17.96		13.5	14.97	169	17.08
18.58		13.5	14.97	169	17.08
18.88		13.5	14.99	170	17.16
18.9		13.5	15	170	17.16
19.01		13.5	15	170	17.16
19.46		13.5	15.44	170	17.16
19.49		13.5	15.5	171	17.25
19.5		13.5	15.5	171	17.25
20.17		14	15.5	171	17.25
21.48		14	15.5	172	17.34
24.75		14	15.51	172	17.34
25.5		14	15.65	172	17.34
26.15		14	15.68	173	17.43
26.66		14	16	176	17.69
28.92		14	16	176	17.69
29.5		14	16	176	17.69
29.57		14.49	16.03	177	17.78
30.07		14.5	16.42	178	17.86
32.19		14.5	16.5	178	17.86
33.14		14.5	16.72	180	18.04
33.88		14.5	17	180	18.04
		14.5	17	180	18.04
		15	17.12	180	18.04
		15	17.15	181	18.13
		15	17.25	182	18.22
		15	17.47	182	18.22
		15	17.5	182	18.22
		15	18	183	18.3
		15	18	184	18.39
		15	18	184	18.39
		15	18.5	184	18.39
		15	18.5	184	18.39
		15	18.54	185	18.48
		15	18.64	185	18.48
		15	19	185	18.48
		15	19	186	18.57
		15	19	187	18.65
		15	19	187	18.65
		15	19	187	18.65
		15	19	188	18.74
		15	19	188	18.74
		15	19.12	188	18.74
		15.25	19.77	189	18.83
		15.5	19.89	189	18.83
		15.5	20	190	18.92
		15.5	20	190	18.92
		15.5	20	190	18.92
		15.5	20	190	18.92
		15.51	20	190	18.92
		15.62	20	191	19
		16	20.19	191	19
		16	20.5	191	19
		16	21	192	19.09
		16	21	193	19.18
		16	21.83	193	19.18
		16	22	193	19.18
		16	22	194	19.27
		16	22.83	195	19.36
		16	23	195	19.36
		16	23	195	19.36
		16	23	196	19.44
		16	23	197	19.53
		16	23.02	197	19.53
		16.5	23.57	198	19.62
		16.5	24.5	198	19.62
		16.5	24.94	199	19.71
		16.5	25	200	19.79
		16.5	25	201	19.88
		16.5	26	204	20.15
		16.5	26	205	20.23
		16.5	27.25	205	20.23
		16.5	27.5	205	20.23
		16.5	28	205	20.23
		17	28.62	206	20.32
		17	30	207	20.41
		17	30.5	208	20.5
		17	35.52	208	20.5
		17	36	208	20.5
		17	38	209	20.58
		17		210	20.67
		17		210	20.67
		17		212	20.85
		17		212	20.85
		17		221	21.64
		17.1		222	21.72
		17.5		222	21.72
		17.5		225	21.99
		17.5		228	22.25
		17.89		228	22.25
		18		233	22.69
		18		234	22.78
		18		235	22.86
		18		240	23.3
		18		242	23.48
		18		243	23.57
		18		244	23.65
		18		251	24.27
		18		252	24.35
		18		260	25.06
		18		260	25.06
		18		260	25.06
		18		261	25.14
		18		262	25.23
		18		263	25.32
		18.5		267	25.67
		18.5		272	26.11
		18.5
		18.5
		18.5
		18.5
		18.5
		18.5
		18.5
		18.5
		19
		19
		19
		19
		19
		19
		19
		19
		19
		19.5
		19.5
		19.5
		19.5
		19.58
		20
		20
		20
		20
		20
		20
		20.5
		20.5
		20.5
		20.5
		20.5
		20.5
		20.5
		21
		21
		21
		21
		21
		21
		21
		21.35
		21.5
		21.5
		21.5
		21.5
		22
		22
		22
		22
		22
		22.12
		22.3
		22.5
		22.5
		22.5
		22.85
		23
		23.5
		23.5
		23.5
		23.5
		23.71
		24
		24
		24.5
		24.5
		24.5
		24.5
		24.5
		25
		25
		25
		25
		25
		25
		25
		25
		25
		25
		25.5
		26
		26
		26
		26
		26
		26.5
		26.5
		27
		27
		27
		27
		27
		27
		27
		27.5
		27.62
		28
		28
		28
		28
		28.3
		28.5
		28.5
		28.5
		28.5
		28.5
		28.5
		28.5
		28.5
		28.5
		29
		29
		29
		29
		29
		29.5
		30
		30
		31
		31
		31
		31.5
		32
		32
		32
		32.22
		32.5
		33.5
		34
		34.5
		36
		36.5
		36.5
		37
		37
		38
		38.5
		39.5
		41
